# Supplementary material for: Improvement in children’s fine motor skills following a computerized typing intervention
Source: Hum Mov Sci. 2017 Dec;56(Pt B):29–36. doi: 10.1016/j.humov.2017.10.013 (PMC5716426; doi:10.1016/j.humov.2017.10.013)
Supplement: Supplementary data 1 [file mmc1.xml]

<?xml version="1.0" encoding="UTF-8" standalone="no"?><data:data><datasets><author>npholmes@neurobiography.info</author><type>1</type><dataset><name>Summary data</name><caption/><description>All processed data for all study participants, derived from means or other processed scores for the various tasks and measures. Dates of birth have been removed to protect anonymity.</description><filetype><name/></filetype><filesize/><source>0</source><sourcename>Original Data</sourcename><access><type>1</type><name>Data available in data repository</name><reponame>Open Science Framework</reponame><PersistentId>10.17605/OSF.IO/ET4B2</PersistentId><deeplinkurl>https://osf.io/et4b2/</deeplinkurl></access></dataset></datasets></data:data>
